# Supplementary material for: Soy Protein Isolate–Chitosan Nanoparticle-Stabilized Pickering Emulsions: Stability and In Vitro Digestion for DHA
Source: Mar Drugs. 2023 Oct 22;21(10):546. doi: 10.3390/md21100546 (PMC10608249; doi:10.3390/md21100546)
Supplement: Supplementary file 1 [file marinedrugs-21-00546-s001.zip]

Archive with 1 entries (1 files):
- marinedrugs-2622648-supplementary.pdf
